# Supplementary material for: Induced and natural variation affect traits independently in hybrid Populus
Source: G3 (Bethesda). 2024 Sep 12;14(11):jkae218. doi: 10.1093/g3journal/jkae218 (PMC11540314; doi:10.1093/g3journal/jkae218)
Supplement: jkae218_Supplementary_Data [file jkae218_supplementary_data.zip]

Archive with 9 entries (9 files):
- File_S1_G3-2024-405349.xlsx
- File_S2_G3-2024-405349.xlsx
- File_S3_G3-2024-405349.xlsx
- File_S4_G3-2024-405349.xlsx
- File_S5_G3-2024-405349.xlsx
- File_S6_G3-2024-405349.xlsx
- File_S7_G3-2024-405349.xlsx
- Supplemental_Figures_and_Table_G3-2024-405349.pdf
- Supplemental_Material_Legends_G3-2024-405349.docx
