# Supplementary material for: Induced and natural variation affect traits independently in hybrid Populus
Source: G3 (Bethesda). 2024 Sep 12;14(11):jkae218. doi: 10.1093/g3journal/jkae218 (PMC11540314; doi:10.1093/g3journal/jkae218)
Supplement: jkae218_Supplementary_Data [file jkae218_supplementary_data.zip › File_S1_G3-2024-405349.xlsx]

## Sheet: Traits
Category	Traits	Year	Explanation
Biomass	Coppicing_y1	year1	The total number of new shoots growing from each stump.
Biomass	Coppicing_y2	year2
Biomass	Diameter_base		Diameter at the base of the trunk. Measurement of the day of harvest (December 2016).
Biomass	Height		Tree height, measured from the base of the trunk to the top of the tree main apex. Measurement of the day of harvest (December 2016).
Biomass	Time_serie_diameter_base		Diameter at the base of the trunk. All measurements analyzed as a continuous time series.
Biomass	Time_serie_diameter_breast_height		Diameter at the breast height (~130cm). All measurements analyzed as a continuous time series.
Biomass	Time_serie_height		Tree height, measured from the base of the trunk to the top of the tree main apex. All measurements analyzed as a continuous time series.
Biomass	Time_serie_volume		Trunk volume. All measurements analyzed as a continuous time series.
Biomass	Volume		Trunk volume. Measurement of the day of harvest (December 2016).
Leaf	PC1_y1_y2	year1, year2	First principal component one of the harmonic fourier serie analysis on executed on the leaf outlines
Leaf	PC2_y1_y2	year1, year2	Second principal component one of the harmonic fourier serie analysis on executed on the leaf outlines
Leaf	PC3_y1_y2	year1, year2	Third principal component one of the harmonic fourier serie analysis on executed on the leaf outlines
Leaf	PC4_y1_y2	year1, year2	Forth principal component one of the harmonic fourier serie analysis on executed on the leaf outlines
Leaf	PC1:PC2_y1_y2	year1, year2	Ratio between the first and second principal component of the harmonic fourier serie analysis on executed on the leaf outlines
Leaf	PC1:PC3_y1_y2	year1, year2	Ratio between the first and third principal component of the harmonic fourier serie analysis on executed on the leaf outlines
Leaf	PC1:PC4_y1_y2	year1, year2	Ratio between the first and fourth principal component of the harmonic fourier serie analysis on executed on the leaf outlines
Leaf	PC2:PC3_y1_y2	year1, year2	Ratio between the second and third principal component of the harmonic fourier serie analysis on executed on the leaf outlines
Leaf	PC2:PC4_y1_y2	year1, year2	Ratio between the second and fourth principal component of the harmonic fourier serie analysis on executed on the leaf outlines
Leaf	PC3:PC4_y1_y2	year1, year2	Ratio between the third and fourth principal component of the harmonic fourier serie analysis on executed on the leaf outlines
Leaf	Area_y1_y2	year1, year2	Leaf area, excluding cavities and petiole (mm2)
Leaf	Perimeter_y1_y2	year1, year2	Leaf perimeter excluding cavities and petiole (mm)
Leaf	Perimeter2:Area2_y1_y2	year1, year2	Squared perimeter / squared area of the leaf
Leaf	Circularity_y1_y2	year1, year2	Measure of how closely the shape of the leaf approaches that of a mathematically perfect circle, with value of 100 corresponding to a perfect circle
Leaf	Width_y1_y2	year1, year2	Leaf width (mm) measured at the widest part of the leaf
Leaf	Length_y1_y2	year1, year2	Leaf length (mm) measured at the longest part of the leaf
Leaf	Length:width_y1_y2	year1, year2	Length to width leaf ratio
Leaf	Horizontal_symmetry_y1_y2	year1, year2	Ratio between the leaf width taken at 25 and 75% of the leaf height
Leaf	Vertical_symmetry_y1_y2	year1, year2	Ratio between the leaf height taken at 25 and 75% of the leaf width
Leaf	Indent_depth_y1_y2	year1, year2	Mean depth of all the leaf serrations (mm)
Leaf	Indent_width_y1_y2	year1, year2	Mean width of all the leaf serrations (mm)
Leaf	Num_indents_y1_y2	year1, year2	Number of serrations
Phenology	Bud_burst_y1_y2	year1, year2	Five bud developmental stages scale as described in Weih et al, 2009.
Phenology	Color_y1_y2_y3	year1, year2, year3	Percentage of the total leaf foliage undergoing leaf yellowing. Five leaf color stages was determined based on the percentage of total foliage that was bright yellow on the full surface of each leaf.
Phenology	Drop_y1_y2_y3	year1, year2, year3	percentage of the total leaf foliage undergoing leaf senescence. Five leaf drop stages was determined based on the percentage of total foliage that had senesced.
Phenology	Green_canopy_duration_y1_y2	year1, year2	Period (days) between bud burst and leaf yellowing.
Phenology	Time_serie_bud_burst_y1_y2	year1, year2	Time elapsed between each bud developmental stage.
Phenology	Time_serie_color_y1_y2_y3	year1, year2, year3	Time elapsed between leaf yellowing stages.
Phenology	Time_serie_drop_y1_y2_y3	year1, year2, year3	Time elapsed between leaf senescence stages.

## Sheet: Caption
Column name	Explanation
Category	Trait category. There are three categories: leaf, phenology, biomass.
Trait	Trait names.
Year	Measurement years.
Explanation	Brief explanation for each trait.
