# Supplementary material for: Induced and natural variation affect traits independently in hybrid Populus
Source: G3 (Bethesda). 2024 Sep 12;14(11):jkae218. doi: 10.1093/g3journal/jkae218 (PMC11540314; doi:10.1093/g3journal/jkae218)
Supplement: jkae218_Supplementary_Data [file jkae218_supplementary_data.zip › File_S2_G3-2024-405349.xlsx]

## Sheet: States
State	Explanation
S1	D1.ND.0
S2	D2.ND.0
S3	D1.N1.1
S4	D1.N2.1
S5	D2.N1.1
S6	D2.N2.1
S7	D1.N1.2
S8	D1.N2.2
S9	D2.N1.2
S10	D2.N2.2

## Sheet: Comparisons
Comparison	State1	State2	Groups
S1S2	D1.ND.0	D2.ND.0	P.deltoides
S1S3	D1.ND.0	D1.N1.1	deletion
S1S4	D1.ND.0	D1.N2.1	deletion
S1S5	D1.ND.0	D2.N1.1	deletion
S1S6	D1.ND.0	D2.N2.1	deletion
S1S7	D1.ND.0	D1.N1.2	deletion+insertion
S1S8	D1.ND.0	D1.N2.2	deletion+insertion
S1S9	D1.ND.0	D2.N1.2	deletion+insertion
S1S10	D1.ND.0	D2.N2.2	deletion+insertion
S2S3	D2.ND.0	D1.N1.1	deletion
S2S4	D2.ND.0	D1.N2.1	deletion
S2S5	D2.ND.0	D2.N1.1	deletion
S2S6	D2.ND.0	D2.N2.1	deletion
S2S7	D2.ND.0	D1.N1.2	deletion+insertion
S2S8	D2.ND.0	D1.N2.2	deletion+insertion
S2S9	D2.ND.0	D2.N1.2	deletion+insertion
S2S10	D2.ND.0	D2.N2.2	deletion+insertion
S3S4	D1.N1.1	D1.N2.1	P.nigra
S3S5	D1.N1.1	D2.N1.1	P.deltoides
S3S6	D1.N1.1	D2.N2.1	P.deltoides+P.nigra
S3S7	D1.N1.1	D1.N1.2	insertion
S3S8	D1.N1.1	D1.N2.2	insertion
S3S9	D1.N1.1	D2.N1.2	insertion
S3S10	D1.N1.1	D2.N2.2	insertion
S4S5	D1.N2.1	D2.N1.1	P.deltoides+P.nigra
S4S6	D1.N2.1	D2.N2.1	P.deltoides
S4S7	D1.N2.1	D1.N1.2	insertion
S4S8	D1.N2.1	D1.N2.2	insertion
S4S9	D1.N2.1	D2.N1.2	insertion
S4S10	D1.N2.1	D2.N2.2	insertion
S5S6	D2.N1.1	D2.N2.1	P.nigra
S5S7	D2.N1.1	D1.N1.2	insertion
S5S8	D2.N1.1	D1.N2.2	insertion
S5S9	D2.N1.1	D2.N1.2	insertion
S5S10	D2.N1.1	D2.N2.2	insertion
S6S7	D2.N2.1	D1.N1.2	insertion
S6S8	D2.N2.1	D1.N2.2	insertion
S6S9	D2.N2.1	D2.N1.2	insertion
S6S10	D2.N2.1	D2.N2.2	insertion
S7S8	D1.N1.2	D1.N2.2	P.nigra
S7S9	D1.N1.2	D2.N1.2	P.deltoides
S7S10	D1.N1.2	D2.N2.2	P.deltoides+P.nigra
S8S9	D1.N2.2	D2.N1.2	P.deltoides+P.nigra
S8S10	D1.N2.2	D2.N2.2	P.deltoides
S9S10	D2.N1.2	D2.N2.2	P.nigra

## Sheet: Captions
Category	Groups	Explanation
dosage change	deletion	In comparison, one State has dosage 0, the other State has dosage 1.
	insertion	In comparison, one State has dosage 1, the other State has dosage 2.
	deletion+insertion	In comparison, one State has dosage 0, the other State has dosage 2.
no dosage change	P. deltoides	Two States have different P. deltoides haplotypes, but they have the same P. nigra haplotypes and dosage states.
	P. nigra	Two States have different P. nigra haplotypes, but they have the same P. deltoides haplotypes and dosage states.
	P. deltoides+P. nigra	Two States have different P. deltoides and P. nigra haplotypes, but they have the same dosage states.
