# Supplementary material for: Induced and natural variation affect traits independently in hybrid Populus
Source: G3 (Bethesda). 2024 Sep 12;14(11):jkae218. doi: 10.1093/g3journal/jkae218 (PMC11540314; doi:10.1093/g3journal/jkae218)
Supplement: jkae218_Supplementary_Data [file jkae218_supplementary_data.zip › File_S3_G3-2024-405349.xlsx]

## Sheet: Sheet1
	P. deltoides	P. nigra
SNPs between two parents (initial list)	1850175
Selection of SNPs present at high coverage in the RNA-Seq data	37556	33035
Haplotype phasing using the RNA-Seq data	30475	25495
Binned markers (50 SNPs/bin)	618	520
Binned markers after genetic map construction	530	473
Common binned markers	507	507
