# Supplementary material for: Induced and natural variation affect traits independently in hybrid Populus
Source: G3 (Bethesda). 2024 Sep 12;14(11):jkae218. doi: 10.1093/g3journal/jkae218 (PMC11540314; doi:10.1093/g3journal/jkae218)
Supplement: jkae218_Supplementary_Data [file jkae218_supplementary_data.zip › File_S4_G3-2024-405349.xlsx]

## Sheet: single_Pdeltoides
Category	Trait	QTL	Chrom	Start	End	# of Markers	Rsquared
biomass	Coppicing_y1	Chr01_11137940_11646770	Chr01	11137940	11646770	1	4.61074
leaf	Width_y1_y2	Chr10_16530818_16796848	Chr10	16530818	16796848	1	3.9951
leaf	PC3:PC4_y1_y2	Chr08_10869434_11540118	Chr08	10869434	11540118	1	4.30352
leaf	Perimeter2:Area2_y1_y2	Chr02_3672825_3910936	Chr02	3672825	3910936	1	3.99992
leaf	Length:width_y1_y2	Chr08_10869434_11540118	Chr08	10869434	11540118	1	4.66976
phenology	Color_y1_y2_y3	Chr16_12301318_12792246	Chr16	12301318	12792246	1	4.09058
phenology	Drop_y1_y2_y3	Chr16_11233905_12792246	Chr16	11233905	12792246	3	4.41737
phenology	Time_serie_color_y1_y2_y3	Chr06_13050941_17508429	Chr06	13050941	17508429	2	3.80817
phenology	Time_serie_drop_y1_y2_y3	Chr16_12301318_13806265	Chr16	12301318	13806265	2	4.80016

## Sheet: single_Pnigra
Category	Trait	QTL	Chrom	Start	End	# of Markers	Rsquared
leaf	Width_y1_y2	Chr01_7391941_7975723	Chr01	7391941	7975723	1	4.24914
leaf	PC1:PC2_y1_y2	Chr11_1_5977471	Chr11	1	5977471	4	4.08144
leaf	PC1:PC4_y1_y2	Chr11_1_5977471	Chr11	1	5977471	4	4.10858
phenology	Bud_burst_y1_y2	Chr06_23302831_23932611	Chr06	23302831	23932611	2	5.61897
phenology	Time_serie_bud_burst_y1_y2	Chr06_23302831_23932611	Chr06	23302831	23932611	2	5.03413
phenology	Time_serie_bud_burst_y1_y2	Chr17_8218066_10189238	Chr17	8218066	10189238	2	3.89595

## Sheet: single_dosage
Category	Trait	QTL	Chrom	Start	End	# of Markers	Rsquared
biomass	Coppicing_y1	Chr06_23654392_23932611	Chr06	23654392	23932611	1	4.95092
biomass	Coppicing_y1	Chr06_24570459_27912125	Chr06	24570459	27912125	8	7.26184
biomass	Diameter_base	Chr19_2800808_3647622	Chr19	2800808	3647622	1	3.43774
biomass	Time_serie_diameter_breast_height	Chr14_9326941_10253673	Chr14	9326941	10253673	3	3.66602
biomass	Time_serie_diameter_breast_height	Chr14_10678684_12020640	Chr14	10678684	12020640	4	3.66602
biomass	Time_serie_diameter_breast_height	Chr14_12239687_13588275	Chr14	12239687	13588275	3	3.66602
biomass	Time_serie_diameter_breast_height	Chr19_2800808_3647622	Chr19	2800808	3647622	1	3.73356
biomass	Volume	Chr01_44338442_50495391	Chr01	44338442	50495391	6	4.51693
leaf	Area_y1_y2	Chr09_10509853_12948742	Chr09	10509853	12948742	1	2.97359
leaf	Area_y1_y2	Chr14_1_7347701	Chr14	1	7347701	3	2.95912
leaf	Area_y1_y2	Chr14_8078203_8826755	Chr14	8078203	8826755	2	3.34389
leaf	Area_y1_y2	Chr19_1_3647622	Chr19	1	3647622	2	3.29641
leaf	Circularity_y1_y2	Chr01_16940272_19750985	Chr01	16940272	19750985	1	4.83427
leaf	Circularity_y1_y2	Chr09_3996559_5317803	Chr09	3996559	5317803	4	4.1491
leaf	Circularity_y1_y2	Chr14_1_8826755	Chr14	1	8826755	7	4.11734
leaf	Horizontal_symmetry_y1_y2	Chr01_41089583_50495391	Chr01	41089583	50495391	10	10.7828
leaf	Width_y1_y2	Chr09_7276897_12948742	Chr09	7276897	12948742	11	2.94456
leaf	Width_y1_y2	Chr14_1_7347701	Chr14	1	7347701	3	3.08337
leaf	Width_y1_y2	Chr14_8078203_8826755	Chr14	8078203	8826755	2	3.58913
leaf	Width_y1_y2	Chr19_1_3647622	Chr19	1	3647622	2	3.28994
leaf	Indent_depth_y1_y2	Chr09_10509853_12948742	Chr09	10509853	12948742	1	3.20403
leaf	Indent_width_y1_y2	Chr19_1_3647622	Chr19	1	3647622	2	4.80913
leaf	Num_Indents_y1_y2	Chr01_4381571_5285513	Chr01	4381571	5285513	1	3.34049
leaf	Num_Indents_y1_y2	Chr01_44338442_50495391	Chr01	44338442	50495391	6	4.07697
leaf	Num_Indents_y1_y2	Chr09_5317804_6286299	Chr09	5317804	6286299	3	3.72536
leaf	Num_Indents_y1_y2	Chr09_7276897_12948742	Chr09	7276897	12948742	11	5.18355
leaf	Num_Indents_y1_y2	Chr14_8078203_8826755	Chr14	8078203	8826755	2	3.61421
leaf	Num_Indents_y1_y2	Chr19_2800808_3647622	Chr19	2800808	3647622	1	3.36176
leaf	PC1:PC2_y1_y2	Chr01_13504339_16251328	Chr01	13504339	16251328	5	4.16649
leaf	PC1:PC2_y1_y2	Chr01_31410309_33198436	Chr01	31410309	33198436	3	4.09133
leaf	PC1:PC2_y1_y2	Chr14_9326941_10253673	Chr14	9326941	10253673	3	4.16896
leaf	PC1:PC2_y1_y2	Chr14_10678684_12020640	Chr14	10678684	12020640	4	4.16896
leaf	PC1:PC2_y1_y2	Chr14_12239687_13588275	Chr14	12239687	13588275	3	4.16896
leaf	PC1:PC3_y1_y2	Chr01_13504339_16251328	Chr01	13504339	16251328	5	5.8502
leaf	PC1:PC3_y1_y2	Chr09_3996559_5317803	Chr09	3996559	5317803	4	5.4087
leaf	PC1:PC3_y1_y2	Chr09_7276897_12948742	Chr09	7276897	12948742	11	7.13522
leaf	PC1:PC3_y1_y2	Chr14_1_10253673	Chr14	1	10253673	12	7.53893
leaf	PC1:PC3_y1_y2	Chr14_10678684_12020640	Chr14	10678684	12020640	4	5.3682
leaf	PC1:PC3_y1_y2	Chr14_12239687_13588275	Chr14	12239687	13588275	3	5.3682
leaf	PC1:PC3_y1_y2	Chr17_1_5386481	Chr17	1	5386481	1	6.41324
leaf	PC1:PC4_y1_y2	Chr01_13134790_16251328	Chr01	13134790	16251328	6	6.42549
leaf	PC1:PC4_y1_y2	Chr09_10509853_12948742	Chr09	10509853	12948742	1	3.96886
leaf	PC1:PC4_y1_y2	Chr14_6359375_7347701	Chr14	6359375	7347701	2	3.81281
leaf	PC1:PC4_y1_y2	Chr14_8078203_8826755	Chr14	8078203	8826755	2	4.17358
leaf	PC1_y1_y2	Chr01_13504339_16940271	Chr01	13504339	16940271	6	7.14775
leaf	PC1_y1_y2	Chr09_3996559_5317803	Chr09	3996559	5317803	4	5.17256
leaf	PC1_y1_y2	Chr09_7276897_12948742	Chr09	7276897	12948742	11	5.94457
leaf	PC1_y1_y2	Chr14_1_7347701	Chr14	1	7347701	3	5.41478
leaf	PC1_y1_y2	Chr14_7734822_10253673	Chr14	7734822	10253673	8	6.09562
leaf	PC1_y1_y2	Chr14_10678684_12020640	Chr14	10678684	12020640	4	4.73501
leaf	PC1_y1_y2	Chr14_12239687_13588275	Chr14	12239687	13588275	3	4.73501
leaf	PC1_y1_y2	Chr17_1_5386481	Chr17	1	5386481	1	5.46907
leaf	PC3:PC4_y1_y2	Chr14_8078203_8826755	Chr14	8078203	8826755	2	3.2609
leaf	PC3:PC4_y1_y2	Chr17_1_5386481	Chr17	1	5386481	1	3.22989
leaf	PC4_y1_y2	Chr06_25653605_27428107	Chr06	25653605	27428107	3	3.63232
leaf	PC4_y1_y2	Chr10_7331113_8220333	Chr10	7331113	8220333	2	5.44294
leaf	PC4_y1_y2	Chr17_1_5386481	Chr17	1	5386481	1	4.04137
leaf	Perimeter_y1_y2	Chr14_8078203_8826755	Chr14	8078203	8826755	2	3.17291
leaf	Perimeter_y1_y2	Chr19_2800808_3647622	Chr19	2800808	3647622	1	3.11672
leaf	Length:width_y1_y2	Chr01_13504339_16940271	Chr01	13504339	16940271	6	7.30368
leaf	Length:width_y1_y2	Chr09_3996559_5317803	Chr09	3996559	5317803	4	6.29011
leaf	Length:width_y1_y2	Chr09_7276897_12948742	Chr09	7276897	12948742	11	6.46062
leaf	Length:width_y1_y2	Chr14_1_7347701	Chr14	1	7347701	3	6.68026
leaf	Length:width_y1_y2	Chr14_7734822_10253673	Chr14	7734822	10253673	8	8.11167
leaf	Length:width_y1_y2	Chr14_10678684_12020640	Chr14	10678684	12020640	4	6.62637
leaf	Length:width_y1_y2	Chr14_12239687_13588275	Chr14	12239687	13588275	3	6.62637
leaf	Length_y1_y2	Chr19_1_3647622	Chr19	1	3647622	2	3.45394
phenology	Bud_burst_y1_y2	Chr08_1_1917317	Chr08	1	1917317	4	6.58939
phenology	Bud_burst_y1_y2	Chr08_4736959_5003492	Chr08	4736959	5003492	1	5.69432
phenology	Color_y1_y2_y3	Chr01_41089583_42367144	Chr01	41089583	42367144	2	5.30699
phenology	Color_y1_y2_y3	Chr04_10122172_11087273	Chr04	10122172	11087273	1	4.36772
phenology	Color_y1_y2_y3	Chr08_773076_1134976	Chr08	773076	1134976	1	4.40967
phenology	Color_y1_y2_y3	Chr08_1917318_3724915	Chr08	1917318	3724915	7	4.40499
phenology	Color_y1_y2_y3	Chr08_5003493_6668474	Chr08	5003493	6668474	4	4.51818
phenology	Drop_y1_y2_y3	Chr04_3870237_8083967	Chr04	3870237	8083967	6	6.76941
phenology	Drop_y1_y2_y3	Chr04_10122172_11087273	Chr04	10122172	11087273	1	5.03719
phenology	Green_canopy_duration_y1_y2	Chr02_3365924_6539598	Chr02	3365924	6539598	9	4.88055
phenology	Green_canopy_duration_y1_y2	Chr04_6546139_8083967	Chr04	6546139	8083967	2	4.83221
phenology	Time_serie_bud_burst_y1_y2	Chr02_1_6539598	Chr02	1	6539598	11	7.79689
phenology	Time_serie_bud_burst_y1_y2	Chr08_1_10247274	Chr08	1	10247274	27	9.46151
phenology	Time_serie_color_y1_y2_y3	Chr04_6087547_8083967	Chr04	6087547	8083967	3	3.89614
phenology	Time_serie_color_y1_y2_y3	Chr04_10122172_11087273	Chr04	10122172	11087273	1	4.89164
phenology	Time_serie_color_y1_y2_y3	Chr08_1_6668474	Chr08	1	6668474	18	4.76343
phenology	Time_serie_drop_y1_y2_y3	Chr04_3125955_11087273	Chr04	3125955	11087273	11	6.5033
phenology	Time_serie_drop_y1_y2_y3	Chr08_1_6668474	Chr08	1	6668474	18	5.41908
phenology	Time_serie_drop_y1_y2_y3	Chr08_10869434_11793537	Chr08	10869434	11793537	2	3.55494

## Sheet: combined
Category	Group	Trait	QTL	Chrom	Start	End	Num.Mks	Rsquare
biomass	deletion	Coppicing_y1	Chr06_23654392_25281323	Chr06	23654392	25281323	5	11.2547
biomass	deletion	Height	Chr01_31410309_36756946	Chr01	31410309	36756946	10	7.05435
biomass	deletion	Time_serie_diameter_base	Chr01_22403994_38761135	Chr01	22403994	38761135	34	9.38749
biomass	deletion	Time_serie_diameter_base	Chr01_48334601_50495391	Chr01	48334601	50495391	5	4.757
biomass	deletion	Time_serie_diameter_base	Chr14_9669839_9855576	Chr14	9669839	9855576	1	4.63748
biomass	deletion	Time_serie_diameter_base	Chr19_1_3647622	Chr19	1	3647622	2	4.53228
biomass	deletion	Time_serie_diameter_breast_height	Chr19_1_3647622	Chr19	1	3647622	2	7.32014
biomass	deletion	Time_serie_height	Chr01_14028966_16251328	Chr01	14028966	16251328	4	3.56931
biomass	deletion	Time_serie_height	Chr01_22403994_31410308	Chr01	22403994	31410308	13	5.17939
biomass	deletion	Time_serie_height	Chr01_35438754_35712062	Chr01	35438754	35712062	1	5.37075
biomass	deletion	Time_serie_height	Chr01_36756947_38761135	Chr01	36756947	38761135	4	8.09282
biomass	deletion	Time_serie_volume	Chr01_22403994_41089582	Chr01	22403994	41089582	37	29.2401
biomass	deletion	Time_serie_volume	Chr01_42125697_50495391	Chr01	42125697	50495391	9	4.23307
biomass	deletion	Time_serie_volume	Chr19_1_3647622	Chr19	1	3647622	2	1.92935
leaf	deletion	Area_y1_y2	Chr19_1_3647622	Chr19	1	3647622	2	4.28517
leaf	deletion	Circularity_y1_y2	Chr09_3996559_5317803	Chr09	3996559	5317803	4	6.23676
leaf	deletion	Horizontal_symmetry_y1_y2	Chr01_22403994_50495391	Chr01	22403994	50495391	8	17.5431
leaf	deletion	Horizontal_symmetry_y1_y2	Chr02_13973969_20040705	Chr02	13973969	20040705	1	8.08486
leaf	deletion	Horizontal_symmetry_y1_y2	Chr03_1_7542573	Chr03	1	7542573	3	5.4042
leaf	deletion	Horizontal_symmetry_y1_y2	Chr05_21877822_22127897	Chr05	21877822	22127897	1	3.65667
leaf	deletion	Horizontal_symmetry_y1_y2	Chr05_22424171_22797673	Chr05	22424171	22797673	1	6.14662
leaf	deletion	Horizontal_symmetry_y1_y2	Chr09_3016231_3996558	Chr09	3016231	3996558	1	3.07605
leaf	deletion	Horizontal_symmetry_y1_y2	Chr09_7968196_8704353	Chr09	7968196	8704353	2	4.15381
leaf	deletion	Horizontal_symmetry_y1_y2	Chr13_1_7284757	Chr13	1	7284757	8	2.04874
leaf	deletion	Horizontal_symmetry_y1_y2	Chr14_9669839_10253673	Chr14	9669839	10253673	2	6.3724
leaf	deletion	Horizontal_symmetry_y1_y2	Chr17_10189239_10757477	Chr17	10189239	10757477	1	2.12213
leaf	deletion	Horizontal_symmetry_y1_y2	Chr17_11823437_16080358	Chr17	11823437	16080358	6	6.80918
leaf	deletion	Horizontal_symmetry_y1_y2	Chr18_13297874_16958300	Chr18	13297874	16958300	3	5.11758
leaf	deletion	Horizontal_symmetry_y1_y2	Chr19_1_8359964	Chr19	1	8359964	3	1.60589
leaf	deletion	Width_y1_y2	Chr19_1_3647622	Chr19	1	3647622	2	4.25342
leaf	deletion	Num_Indents_y1_y2	Chr01_5285514_5478622	Chr01	5285514	5478622	1	6.47401
leaf	deletion	Num_Indents_y1_y2	Chr01_13504339_16251328	Chr01	13504339	16251328	5	5.07302
leaf	deletion	Num_Indents_y1_y2	Chr01_22403994_50495391	Chr01	22403994	50495391	6	11.1137
leaf	deletion	Num_Indents_y1_y2	Chr09_5317804_10509852	Chr09	5317804	10509852	16	5.5417
leaf	deletion	Num_Indents_y1_y2	Chr14_9669839_9855576	Chr14	9669839	9855576	1	4.28037
leaf	deletion	Num_Indents_y1_y2	Chr19_1_8359964	Chr19	1	8359964	3	4.8269
leaf	deletion	PC1:PC2_y1_y2	Chr01_12723194_16251328	Chr01	12723194	16251328	7	20.7641
leaf	deletion	PC1:PC2_y1_y2	Chr01_22403994_38761135	Chr01	22403994	38761135	14	11.8358
leaf	deletion	PC1:PC2_y1_y2	Chr09_3996559_5317803	Chr09	3996559	5317803	4	6.55768
leaf	deletion	PC1:PC2_y1_y2	Chr09_10509853_12948742	Chr09	10509853	12948742	1	4.58984
leaf	deletion	PC1:PC2_y1_y2	Chr14_9669839_10253673	Chr14	9669839	10253673	2	6.71011
leaf	deletion	PC1:PC2_y1_y2	Chr14_10678684_12020640	Chr14	10678684	12020640	4	6.41043
leaf	deletion	PC1:PC2_y1_y2	Chr14_12239687_14180539	Chr14	12239687	14180539	4	8.32854
leaf	deletion	PC1:PC2_y1_y2	Chr17_1_5386481	Chr17	1	5386481	1	4.40602
leaf	deletion	PC1:PC2_y1_y2	Chr17_10189239_10757477	Chr17	10189239	10757477	1	2.89059
leaf	deletion	PC1:PC3_y1_y2	Chr01_11646771_25788853	Chr01	11646771	25788853	19	22.045
leaf	deletion	PC1:PC3_y1_y2	Chr01_26670654_41089582	Chr01	26670654	41089582	4	3.73633
leaf	deletion	PC1:PC3_y1_y2	Chr01_48334601_49184574	Chr01	48334601	49184574	2	3.06619
leaf	deletion	PC1:PC3_y1_y2	Chr05_21877822_25890704	Chr05	21877822	25890704	4	8.18972
leaf	deletion	PC1:PC3_y1_y2	Chr08_13542464_14623837	Chr08	13542464	14623837	2	6.88206
leaf	deletion	PC1:PC3_y1_y2	Chr09_3996559_5682496	Chr09	3996559	5682496	5	9.93283
leaf	deletion	PC1:PC3_y1_y2	Chr09_6013703_6607459	Chr09	6013703	6607459	2	3.95488
leaf	deletion	PC1:PC3_y1_y2	Chr09_6998040_7724770	Chr09	6998040	7724770	2	9.4734
leaf	deletion	PC1:PC3_y1_y2	Chr09_7968196_8704353	Chr09	7968196	8704353	2	5.13984
leaf	deletion	PC1:PC3_y1_y2	Chr09_10509853_12948742	Chr09	10509853	12948742	1	10.4129
leaf	deletion	PC1:PC3_y1_y2	Chr11_10603535_13774303	Chr11	10603535	13774303	4	5.68849
leaf	deletion	PC1:PC3_y1_y2	Chr14_1_10253673	Chr14	1	10253673	12	2.15336
leaf	deletion	PC1:PC3_y1_y2	Chr14_10678684_14180539	Chr14	10678684	14180539	9	10.8082
leaf	deletion	PC1:PC3_y1_y2	Chr17_1_14577389	Chr17	1	14577389	12	1.92541
leaf	deletion	PC1:PC3_y1_y2	Chr19_1_8359964	Chr19	1	8359964	3	5.10346
leaf	deletion	PC1:PC4_y1_y2	Chr01_13134790_16251328	Chr01	13134790	16251328	6	12.8588
leaf	deletion	PC1:PC4_y1_y2	Chr01_30756250_38761135	Chr01	30756250	38761135	6	3.10327
leaf	deletion	PC1:PC4_y1_y2	Chr05_21877822_25890704	Chr05	21877822	25890704	4	8.18072
leaf	deletion	PC1:PC4_y1_y2	Chr09_3996559_5317803	Chr09	3996559	5317803	4	6.04068
leaf	deletion	PC1:PC4_y1_y2	Chr09_6998040_7276896	Chr09	6998040	7276896	1	2.39234
leaf	deletion	PC1:PC4_y1_y2	Chr09_10509853_12948742	Chr09	10509853	12948742	1	5.29529
leaf	deletion	PC1:PC4_y1_y2	Chr14_1_8826755	Chr14	1	8826755	7	4.313
leaf	deletion	PC1:PC4_y1_y2	Chr17_1_9187851	Chr17	1	9187851	3	4.30506
leaf	deletion	PC1_y1_y2	Chr01_13134790_19750985	Chr01	13134790	19750985	8	15.3055
leaf	deletion	PC1_y1_y2	Chr01_22403994_25788853	Chr01	22403994	25788853	5	2.84627
leaf	deletion	PC1_y1_y2	Chr01_26321360_41089582	Chr01	26321360	41089582	6	4.92347
leaf	deletion	PC1_y1_y2	Chr01_48334601_50495391	Chr01	48334601	50495391	5	5.19534
leaf	deletion	PC1_y1_y2	Chr05_21877822_25890704	Chr05	21877822	25890704	4	8.95748
leaf	deletion	PC1_y1_y2	Chr09_3016231_6013702	Chr09	3016231	6013702	7	4.57898
leaf	deletion	PC1_y1_y2	Chr09_6998040_8704353	Chr09	6998040	8704353	5	8.24877
leaf	deletion	PC1_y1_y2	Chr09_10509853_12948742	Chr09	10509853	12948742	1	9.28773
leaf	deletion	PC1_y1_y2	Chr11_10603535_13774303	Chr11	10603535	13774303	4	4.51414
leaf	deletion	PC1_y1_y2	Chr14_1_10253673	Chr14	1	10253673	3	8.27264
leaf	deletion	PC1_y1_y2	Chr14_10678684_12020640	Chr14	10678684	12020640	4	4.27749
leaf	deletion	PC1_y1_y2	Chr14_12239687_14180539	Chr14	12239687	14180539	4	8.65602
leaf	deletion	PC1_y1_y2	Chr17_1_14577389	Chr17	1	14577389	12	2.70026
leaf	deletion	PC1_y1_y2	Chr19_1_8359964	Chr19	1	8359964	3	3.7656
leaf	deletion	PC4_y1_y2	Chr06_22858873_24570458	Chr06	22858873	24570458	6	1.11819
leaf	deletion	PC4_y1_y2	Chr06_25281324_25653604	Chr06	25281324	25653604	1	3.94332
leaf	deletion	PC4_y1_y2	Chr16_12792247_14494361	Chr16	12792247	14494361	4	5.57217
leaf	deletion	PC4_y1_y2	Chr17_1_5386481	Chr17	1	5386481	1	4.01739
leaf	deletion	Length_y1_y2	Chr19_1_3647622	Chr19	1	3647622	2	4.56128
leaf	deletion	Length:width_y1_y2	Chr01_8298303_10325345	Chr01	8298303	10325345	4	2.38171
leaf	deletion	Length:width_y1_y2	Chr01_10647120_50495391	Chr01	10647120	50495391	19	18.3175
leaf	deletion	Length:width_y1_y2	Chr09_1_10265927	Chr09	1	10265927	5	9.49247
leaf	deletion	Length:width_y1_y2	Chr09_10509853_12948742	Chr09	10509853	12948742	1	8.13564
leaf	deletion	Length:width_y1_y2	Chr11_10603535_18501271	Chr11	10603535	18501271	2	10.362
leaf	deletion	Length:width_y1_y2	Chr13_1_7284757	Chr13	1	7284757	8	2.33013
leaf	deletion	Length:width_y1_y2	Chr14_1_10253673	Chr14	1	10253673	12	3.01112
leaf	deletion	Length:width_y1_y2	Chr14_10678684_14180539	Chr14	10678684	14180539	9	13.1372
leaf	deletion	Length:width_y1_y2	Chr17_1_16080358	Chr17	1	16080358	1	3.59505
leaf	deletion	Length:width_y1_y2	Chr18_13297874_13617297	Chr18	13297874	13617297	1	3.19247
leaf	deletion	Length:width_y1_y2	Chr19_1_8359964	Chr19	1	8359964	3	3.87073
leaf	insertion	Horizontal_symmetry_y1_y2	Chr02_22237228_25263035	Chr02	22237228	25263035	9	7.31299
leaf	insertion	PC1:PC3_y1_y2	Chr04_1_7309023	Chr04	1	7309023	11	39.2751
leaf	insertion	PC1:PC3_y1_y2	Chr05_3274344_4061179	Chr05	3274344	4061179	2	2.81201
leaf	insertion	PC1:PC3_y1_y2	Chr17_5386482_10189238	Chr17	5386482	10189238	3	11.009
leaf	insertion	PC1:PC3_y1_y2	Chr17_11013136_11823436	Chr17	11013136	11823436	1	10.8431
leaf	insertion	PC1:PC3_y1_y2	Chr18_5765952_6240902	Chr18	5765952	6240902	1	2.59572
leaf	insertion	PC1:PC4_y1_y2	Chr04_4548634_7309023	Chr04	4548634	7309023	4	11.7681
leaf	insertion	PC1:PC4_y1_y2	Chr17_5386482_10189238	Chr17	5386482	10189238	3	4.04157
leaf	insertion	PC1_y1_y2	Chr04_1121054_7309023	Chr04	1121054	7309023	10	33.5335
leaf	insertion	PC1_y1_y2	Chr17_5386482_10189238	Chr17	5386482	10189238	3	7.99674
leaf	insertion	Length:width_y1_y2	Chr04_1121054_5537277	Chr04	1121054	5537277	7	19.6358
leaf	insertion	Length:width_y1_y2	Chr05_3274344_3636400	Chr05	3274344	3636400	1	4.62187
leaf	P.deltoides	Indent_depth_y1_y2	Chr11_15450161_15924627	Chr11	15450161	15924627	1	7.66441
leaf	P.deltoides	Perimeter2:area2_y1_y2	Chr11_15450161_15924627	Chr11	15450161	15924627	1	6.14404
phenology	deletion	Bud_burst_y1_y2	Chr01_1_7975723	Chr01	1	7975723	9	16.6284
phenology	deletion	Bud_burst_y1_y2	Chr01_8758005_10325345	Chr01	8758005	10325345	3	7.29496
phenology	deletion	Bud_burst_y1_y2	Chr02_3025592_6539598	Chr02	3025592	6539598	10	4.16293
phenology	deletion	Bud_burst_y1_y2	Chr03_16300688_21816808	Chr03	16300688	21816808	10	5.20877
phenology	deletion	Bud_burst_y1_y2	Chr04_4548634_8083967	Chr04	4548634	8083967	5	5.72278
phenology	deletion	Bud_burst_y1_y2	Chr05_6661945_8915782	Chr05	6661945	8915782	6	1.27451
phenology	deletion	Bud_burst_y1_y2	Chr05_16578420_19592795	Chr05	16578420	19592795	3	1.26245
phenology	deletion	Bud_burst_y1_y2	Chr05_21877822_25890704	Chr05	21877822	25890704	4	2.86821
phenology	deletion	Bud_burst_y1_y2	Chr08_1_3724915	Chr08	1	3724915	11	1.3913
phenology	deletion	Bud_burst_y1_y2	Chr08_4438715_6668474	Chr08	4438715	6668474	6	8.1407
phenology	deletion	Bud_burst_y1_y2	Chr08_7872076_10247274	Chr08	7872076	10247274	6	1.87253
phenology	deletion	Bud_burst_y1_y2	Chr08_11793538_12700199	Chr08	11793538	12700199	2	5.00953
phenology	deletion	Bud_burst_y1_y2	Chr09_1_3016230	Chr09	1	3016230	3	3.32237
phenology	deletion	Bud_burst_y1_y2	Chr09_4590479_4869622	Chr09	4590479	4869622	1	2.57662
phenology	deletion	Bud_burst_y1_y2	Chr12_6037601_9570129	Chr12	6037601	9570129	1	3.84093
phenology	deletion	Bud_burst_y1_y2	Chr14_1_7347701	Chr14	1	7347701	3	4.34994
phenology	deletion	Bud_burst_y1_y2	Chr14_8078203_9168004	Chr14	8078203	9168004	3	4.28997
phenology	deletion	Bud_burst_y1_y2	Chr14_9669839_10253673	Chr14	9669839	10253673	2	10.2261
phenology	deletion	Bud_burst_y1_y2	Chr14_10678684_12020640	Chr14	10678684	12020640	4	6.70627
phenology	deletion	Bud_burst_y1_y2	Chr14_12239687_17518813	Chr14	12239687	17518813	5	9.00002
phenology	deletion	Bud_burst_y1_y2	Chr15_14038332_15278577	Chr15	14038332	15278577	4	2.85254
phenology	deletion	Color_y1_y2_y3	Chr01_48334601_50495391	Chr01	48334601	50495391	5	3.60598
phenology	deletion	Drop_y1_y2_y3	Chr04_6087547_6546138	Chr04	6087547	6546138	1	10.5756
phenology	deletion	Green_canopy_duration_y1_y2	Chr01_7391941_8758004	Chr01	7391941	8758004	3	4.39585
phenology	deletion	Green_canopy_duration_y1_y2	Chr02_3025592_6539598	Chr02	3025592	6539598	10	6.80446
phenology	deletion	Green_canopy_duration_y1_y2	Chr02_9143150_10414600	Chr02	9143150	10414600	3	4.41069
phenology	deletion	Green_canopy_duration_y1_y2	Chr04_5537278_8083967	Chr04	5537278	8083967	4	2.67131
phenology	deletion	Time_serie_bud_burst_y1_y2	Chr02_1_7224548	Chr02	1	7224548	13	13.4886
phenology	deletion	Time_serie_bud_burst_y1_y2	Chr03_10823576_11249170	Chr03	10823576	11249170	1	3.81068
phenology	deletion	Time_serie_bud_burst_y1_y2	Chr03_19758798_21816808	Chr03	19758798	21816808	3	4.96083
phenology	deletion	Time_serie_bud_burst_y1_y2	Chr04_5537278_8083967	Chr04	5537278	8083967	4	2.27141
phenology	deletion	Time_serie_bud_burst_y1_y2	Chr05_6661945_8362253	Chr05	6661945	8362253	1	4.52831
phenology	deletion	Time_serie_bud_burst_y1_y2	Chr08_1_14623837	Chr08	1	14623837	10	22.6741
phenology	deletion	Time_serie_bud_burst_y1_y2	Chr14_1_6359374	Chr14	1	6359374	1	2.31941
phenology	deletion	Time_serie_bud_burst_y1_y2	Chr14_8826756_9168004	Chr14	8826756	9168004	1	5.08819
phenology	deletion	Time_serie_bud_burst_y1_y2	Chr14_9855577_10253673	Chr14	9855577	10253673	1	6.18706
phenology	deletion	Time_serie_bud_burst_y1_y2	Chr14_11312057_12020640	Chr14	11312057	12020640	1	2.3875
phenology	deletion	Time_serie_bud_burst_y1_y2	Chr14_12239687_17518813	Chr14	12239687	17518813	5	11.708
phenology	deletion	Time_serie_drop_y1_y2_y3	Chr04_3870237_6546138	Chr04	3870237	6546138	4	7.66722
phenology	insertion	Color_y1_y2_y3	Chr08_8764526_19465461	Chr08	8764526	19465461	16	12.7442
phenology	insertion	Drop_y1_y2_y3	Chr01_29345990_29972133	Chr01	29345990	29972133	1	3.27642
phenology	insertion	Drop_y1_y2_y3	Chr08_1_6668474	Chr08	1	6668474	18	16.9556
phenology	insertion	Drop_y1_y2_y3	Chr08_16982298_19465461	Chr08	16982298	19465461	1	6.46981
phenology	insertion	Drop_y1_y2_y3	Chr11_14608086_16780334	Chr11	14608086	16780334	5	7.94427
phenology	insertion	Drop_y1_y2_y3	Chr14_13588276_14180539	Chr14	13588276	14180539	1	3.16111
phenology	insertion	Time_serie_drop_y1_y2_y3	Chr08_1_6668474	Chr08	1	6668474	18	21.335
phenology	P.deltoides+P.nigra	Color_y1_y2_y3	Chr16_6310204_9756840	Chr16	6310204	9756840	2	3.65095
phenology	P.deltoides+P.nigra	Time_serie_bud_burst_y1_y2	Chr17_9187852_10189238	Chr17	9187852	10189238	1	6.29385
phenology	P.deltoides+P.nigra	Time_serie_color_y1_y2_y3	Chr06_13050941_17508429	Chr06	13050941	17508429	2	5.90284
phenology	P.deltoides+P.nigra	Time_serie_color_y1_y2_y3	Chr10_14250037_14642137	Chr10	14250037	14642137	1	5.12755
phenology	P.deltoides+P.nigra	Time_serie_color_y1_y2_y3	Chr16_6717622_9756840	Chr16	6717622	9756840	1	4.24211

## Sheet: noindel_allelicQTL
Genotype	Category	Trait	QTL	Chrom	Start	End	# of Markers	Rsquared
P.deltoides	Leaf	Length_y1_y2	Chr01_12104648_12723193	Chr01	12104648	12723193	1	9.10692
P.nigra	Leaf	Circularity_y1_y2	Chr05_3636401_4061179	Chr05	3636401	4061179	1	10.4534
P.nigra	Leaf	Circularity_y1_y2	Chr05_4638492_5064906	Chr05	4638492	5064906	1	11.4478
P.nigra	Leaf	Circularity_y1_y2	Chr09_6998040_8864202	Chr09	6998040	8864202	6	12.4686
P.nigra	Leaf	Horizontal_symmetry_y1_y2	Chr09_8412419_8864202	Chr09	8412419	8864202	2	8.79697
P.nigra	Leaf	PC1:PC2_y1_y2	Chr03_10823576_11741966	Chr03	10823576	11741966	3	9.57569
P.nigra	Leaf	PC1:PC2_y1_y2	Chr03_12306929_13797812	Chr03	12306929	13797812	5	14.0557
P.nigra	Leaf	PC2:PC3_y1_y2	Chr03_10823576_11249170	Chr03	10823576	11249170	1	9.72943
P.nigra	Phenology	Time_serie_bud_burst_y1_y2	Chr03_12306929_14602490	Chr03	12306929	14602490	7	12.0364

## Sheet: Caption
Column name	Explanation
Category	Trait category. There are three categories: leaf, phenology, biomass.
Group	Only appear in the sheet for combined model. It indicates the origin of QTLs. There are 8 types: deletion, deletion+P.deltoides, insertion, insertion+P.deltoides, insertion+P.nigra, insertion+P.deltoides+P.nigra, P.deltoides, P.deltoides+P.nigra.
Trait	Trait names.
QTL	Observed QTLs.
Chrom	Chromosome number of QTL
Start	The start position of QTL
End	The end position of QTL
# of Markers	Number of markers within QTL
Rsquared	Percentage of phenotypic variance explanation of the QTL
