# Supplementary material for: Induced and natural variation affect traits independently in hybrid Populus
Source: G3 (Bethesda). 2024 Sep 12;14(11):jkae218. doi: 10.1093/g3journal/jkae218 (PMC11540314; doi:10.1093/g3journal/jkae218)
Supplement: jkae218_Supplementary_Data [file jkae218_supplementary_data.zip › File_S5_G3-2024-405349.xlsx]

## Sheet: Sheet1
Trait: The traits exhibited both allelic and dosage QTLs. These traits were used to investigate the collective effect of allelic and dosage QTLs.
Trait
Horizontal_symmetry_y1_y2
Width_y1_y2
Indent_depth_y1_y2
Indent_width_y1_y2
PC1:PC2_y1_y2
PC1:PC3_y1_y2
PC1:PC4_y1_y2
Perimeter2:Area2_y1_y2
Length_y1_y2
Bud_burst_y1_y2
Color_y1_y2_y3
Drop_y1_y2_y3
Green_canopy_duration_y1_y2
Time_serie_bud_burst_y1_y2
Time_serie_color_y1_y2_y3
Time_serie_drop_y1_y2_y3
Time_serie_height
