# Supplementary material for: Induced and natural variation affect traits independently in hybrid Populus
Source: G3 (Bethesda). 2024 Sep 12;14(11):jkae218. doi: 10.1093/g3journal/jkae218 (PMC11540314; doi:10.1093/g3journal/jkae218)
Supplement: jkae218_Supplementary_Data [file jkae218_supplementary_data.zip › File_S6_G3-2024-405349.xlsx]

## Sheet: single
Pheno	Del	Nig	Dos	Allelic	Dosage	All
Area_y1_y2	NA	NA	9.80557	NA	9.80557	9.80557
Circularity_y1_y2	NA	NA	11.7326	NA	11.7326	11.7326
Horizontal_symmetry_y1_y2	NA	NA	10.7828	NA	10.7828	10.7828
Width_y1_y2	3.9951	4.24914	10.0006	7.5	10.0006	17.8
Indent_depth_y1_y2	NA	NA	3.20403	NA	3.20403	3.20403
Indent_width_y1_y2	NA	NA	4.80913	NA	4.80913	4.80913
Num_Indents_y1_y2	NA	NA	19.8371	NA	19.8371	19.8371
PC1:PC2_y1_y2	NA	4.08144	10.7146	4.08144	10.7146	14.6
PC1:PC3_y1_y2	NA	NA	23.7066	NA	23.7066	23.7066
PC1:PC4_y1_y2	NA	4.10858	12.7826	4.10858	12.7826	16.7
PC1_y1_y2	NA	NA	21.0964	NA	21.0964	21.0964
PC3:PC4_y1_y2	4.30352	NA	6.57935	4.30352	6.57935	11.6
PC4_y1_y2	NA	NA	13.4278	NA	13.4278	13.4278
Perimeter_y1_y2	NA	NA	6.42854	NA	6.42854	6.42854
Perimeter2:Area2_y1_y2	3.99992	NA	NA	3.99992	NA	3.99992
Length_y1_y2	NA	NA	3.45394	NA	3.45394	3.45394
Length:width_y1_y2	4.66976	NA	19.2754	4.66976	19.2754	24.4
Bud_burst_y1_y2	NA	5.61897	6.55559	5.61897	6.55559	8.9
Color_y1_y2_y3	4.09058	NA	14.1772	4.09058	14.1772	16.2
Drop_y1_y2_y3	4.41737	NA	7.94602	4.41737	7.94602	14.1
Green_canopy_duration_y1_y2	NA	NA	6.79528	NA	6.79528	6.79528
Time_serie_bud_burst_y1_y2	NA	7.24801	17.7369	7.24801	17.7369	22.5
Time_serie_color_y1_y2_y3	3.80817	NA	9.73286	3.80817	9.73286	12.9
Time_serie_drop_y1_y2_y3	4.80016	NA	12.69	4.80016	12.69	15.1
Coppicing_y1	4.61074	NA	7.0393	4.61074	7.0393	11.3
Diameter_base	NA	NA	3.43774	NA	3.43774	3.43774
Time_serie_diameter_breast_height	NA	NA	7.55996	NA	7.55996	7.55996
Volume	NA	NA	4.51693	NA	4.51693	4.51693

## Sheet: combined
Pheno	Rsquared
Area_y1_y2	4.56643
Circularity_y1_y2	5.22671
Horizontal_symmetry_y1_y2	38.715
Width_y1_y2	4.51934
Indent_depth_y1_y2	7.6563
Num_Indents_y1_y2	24.8155
PC1:PC2_y1_y2	37.0339
PC1:PC3_y1_y2	86.8855
PC1:PC4_y1_y2	19.662
PC1_y1_y2	39.6949
PC4_y1_y2	5.53019
Perimeter2:Area2_y1_y2	6.13992
Length_y1_y2	4.7941
Length:width_y1_y2	94.6573
Bud_burst_y1_y2	49.722
Color_y1_y2_y3	22.0132
Drop_y1_y2_y3	11.3191
Green_canopy_duration_y1_y2	12.8603
Time_serie_bud_burst_y1_y2	37.9059
Time_serie_color_y1_y2_y3	17.9161
Time_serie_drop_y1_y2_y3	19.8623
Coppicing_y1	8.78018
Height	7.52244
Time_serie_diameter_base	22.4432
Time_serie_diameter_breast_height	8.13071
Time_serie_height	12.8039
Time_serie_volume	14.1742

## Sheet: Caption
single sheet
Column name	Explanation
Trait	Trait names
Del	Percentage of phenotypic variance explained by P. deltoides haplotypes.
Nig	Percentage of phenotypic variance explained by P. nigra haplotypes.
Dos	Percentage of phenotypic variance explained by dosage states.
Allelic	Percentage of phenotypic variance explained by P. deltoides and P. nigra haplotypes.
Dosage	Percentage of phenotypic variance explained by dosage variation.
All	Percentage of phenotypic variance explained by all three variations (P. deltoides, P. nigra and dosage).
combined sheet
Column name	Explanation
Trait	Trait names
Rsquared	Percentage of phenotypic variance explained by all QTLs.
