# Supplementary material for: Induced and natural variation affect traits independently in hybrid Populus
Source: G3 (Bethesda). 2024 Sep 12;14(11):jkae218. doi: 10.1093/g3journal/jkae218 (PMC11540314; doi:10.1093/g3journal/jkae218)
Supplement: jkae218_Supplementary_Data [file jkae218_supplementary_data.zip › File_S7_G3-2024-405349.xlsx]

## Sheet: Sheet1
Potri	Traits	Model	QTL	GO.term	AT.homolog	AT.description
Potri.001G098000.v3.1	Width_y1_y2	Trait ~ P. nigra	Chr01_7391941_7975723	NA	AT1G64080.1	NA
Potri.001G095600.v3.1	Width_y1_y2	Trait ~ P. nigra	Chr01_7391941_7975723	GO:0005524,GO:0016887,GO:0042626,GO:0006810,GO:0055085,GO:0016021	AT3G59140.1	multidrug resistance-associated protein 14
Potri.001G094700.v3.1	Width_y1_y2	Trait ~ P. nigra	Chr01_7391941_7975723	NA	AT3G61640.1	arabinogalactan protein 20
Potri.001G095200.v3.1	Width_y1_y2	Trait ~ P. nigra	Chr01_7391941_7975723	GO:0004672,GO:0005524,GO:0006468,GO:0005515	AT4G23740.1	Leucine-rich repeat protein kinase family protein
Potri.001G096400.v3.1	Width_y1_y2	Trait ~ P. nigra	Chr01_7391941_7975723	GO:0015299,GO:0006812,GO:0055085,GO:0016021	AT5G41610.1	cation_H+ exchanger 18
Potri.001G094100.v3.1	Width_y1_y2	Trait ~ P. nigra	Chr01_7391941_7975723	NA	AT4G01100.1	adenine nucleotide transporter 1
Potri.001G098300.v3.1	Width_y1_y2	Trait ~ P. nigra	Chr01_7391941_7975723	GO:0005506,GO:0009055,GO:0016491,GO:0050660,GO:0016021,GO:0055114,GO:0004601,GO:0050664	AT1G64060.1	respiratory burst oxidase protein F
Potri.001G096800.v3.1	Width_y1_y2	Trait ~ P. nigra	Chr01_7391941_7975723	NA	AT1G64160.1	Disease resistance-responsive (dirigent-like protein) family protein
Potri.001G096200.v3.1	Width_y1_y2	Trait ~ P. nigra	Chr01_7391941_7975723	NA	AT5G41620.1	NA
Potri.001G099100.v3.1	Width_y1_y2	Trait ~ P. nigra	Chr01_7391941_7975723	GO:0003677,GO:0003824,GO:0005524,GO:0006259,GO:0005694	AT1G63990.1	sporulation 11-2
Potri.001G100300.v3.1	Width_y1_y2	Trait ~ P. nigra	Chr01_7391941_7975723	NA	AT1G28140.1	NA
Potri.001G096900.v3.1	Width_y1_y2	Trait ~ P. nigra	Chr01_7391941_7975723	NA	AT4G23690.1	Disease resistance-responsive (dirigent-like protein) family protein
Potri.001G097500.v3.1	Width_y1_y2	Trait ~ P. nigra	Chr01_7391941_7975723	GO:0016020	AT5G60750.1	CAAX amino terminal protease family protein
Potri.001G094600.v3.1	Width_y1_y2	Trait ~ P. nigra	Chr01_7391941_7975723	GO:0016020,GO:0005351,GO:0008643,GO:0000139,GO:0016021,GO:0055085	AT5G41760.1	Nucleotide-sugar transporter family protein
Potri.001G098400.v3.1	Width_y1_y2	Trait ~ P. nigra	Chr01_7391941_7975723	NA	AT5G41590.1	Protein of unknown function (DUF567)
Potri.001G097300.v3.1	Width_y1_y2	Trait ~ P. nigra	Chr01_7391941_7975723	GO:0006810,GO:0005886,GO:0010044	AT3G18440.1	aluminum-activated malate transporter 9
Potri.001G099300.v3.1	Width_y1_y2	Trait ~ P. nigra	Chr01_7391941_7975723	GO:0008685,GO:0016114	AT1G63970.1	isoprenoid F
Potri.001G098100.v3.1	Width_y1_y2	Trait ~ P. nigra	Chr01_7391941_7975723	NA	AT2G46150.1	Late embryogenesis abundant (LEA) hydroxyproline-rich glycoprotein family
Potri.001G097600.v3.1	Width_y1_y2	Trait ~ P. nigra	Chr01_7391941_7975723	GO:0005524,GO:0009378,GO:0006281,GO:0006310	AT1G64110.2	P-loop containing nucleoside triphosphate hydrolases superfamily protein
Potri.001G095000.v3.1	Width_y1_y2	Trait ~ P. nigra	Chr01_7391941_7975723	NA	NA	NA
Potri.001G095100.v3.1	Width_y1_y2	Trait ~ P. nigra	Chr01_7391941_7975723	NA	NA	NA
Potri.001G095800.v3.1	Width_y1_y2	Trait ~ P. nigra	Chr01_7391941_7975723	GO:0004616,GO:0050661,GO:0006098,GO:0055114	AT5G41670.1	6-phosphogluconate dehydrogenase family protein
Potri.001G097400.v3.1	Width_y1_y2	Trait ~ P. nigra	Chr01_7391941_7975723	GO:0004672,GO:0005524,GO:0006468	AT4G23650.1	calcium-dependent protein kinase 6
Potri.002G057100.v3.1	Perimeter2:Area2_y1_y2	Trait ~ P. deltoides	Chr02_3672825_3910936	NA	AT4G39235.1	NA
Potri.002G057000.v3.1	Perimeter2:Area2_y1_y2	Trait ~ P. deltoides	Chr02_3672825_3910936	NA	AT1G06660.1	NA
Potri.002G055200.v3.1	Perimeter2:Area2_y1_y2	Trait ~ P. deltoides	Chr02_3672825_3910936	NA	AT2G43040.1	tetratricopeptide repeat (TPR)-containing protein
Potri.002G057700.v3.1	Perimeter2:Area2_y1_y2	Trait ~ P. deltoides	Chr02_3672825_3910936	GO:0003824,GO:0008152	AT1G06550.1	ATP-dependent caseinolytic (Clp) protease_crotonase family protein
Potri.002G056400.v3.1	Perimeter2:Area2_y1_y2	Trait ~ P. deltoides	Chr02_3672825_3910936	GO:0005524,GO:0016301,GO:0001906	NA	NA
Potri.002G056000.v3.1	Perimeter2:Area2_y1_y2	Trait ~ P. deltoides	Chr02_3672825_3910936	NA	NA	NA
Potri.002G055300.v3.1	Perimeter2:Area2_y1_y2	Trait ~ P. deltoides	Chr02_3672825_3910936	GO:0009055,GO:0016491,GO:0055114,GO:0050660,GO:0008033	AT3G59050.1	polyamine oxidase 3
Potri.008G161700.v3.1	PC3:PC4_y1_y2	Trait ~ P. deltoides	Chr08_10869434_11540118	GO:0003899,GO:0006351	AT4G14660.1	RNA polymerase Rpb7-like, N-terminal domain
Potri.008G160700.v3.1	PC3:PC4_y1_y2	Trait ~ P. deltoides	Chr08_10869434_11540118	NA	AT5G43745.1	Protein of unknown function (DUF1012)
Potri.008G160101.v3.1	PC3:PC4_y1_y2	Trait ~ P. deltoides	Chr08_10869434_11540118	NA	NA	NA
Potri.008G165900.v3.1	PC3:PC4_y1_y2	Trait ~ P. deltoides	Chr08_10869434_11540118	NA	AT1G04360.1	RING_U-box superfamily protein
Potri.008G168700.v3.1	PC3:PC4_y1_y2	Trait ~ P. deltoides	Chr08_10869434_11540118	NA	AT3G25400.1	NA
Potri.008G165400.v3.1	PC3:PC4_y1_y2	Trait ~ P. deltoides	Chr08_10869434_11540118	GO:0016491,GO:0016706,GO:0055114	AT1G06620.1	2-oxoglutarate (2OG) and Fe(II)-dependent oxygenase superfamily protein
Potri.008G167400.v3.1	PC3:PC4_y1_y2	Trait ~ P. deltoides	Chr08_10869434_11540118	GO:0055114,GO:0016491	AT1G04420.1	NAD(P)-linked oxidoreductase superfamily protein
Potri.008G160800.v3.1	PC3:PC4_y1_y2	Trait ~ P. deltoides	Chr08_10869434_11540118	NA	AT1G04230.1	Protein of unknown function (DUF2361)
Potri.008G161200.v3.1	PC3:PC4_y1_y2	Trait ~ P. deltoides	Chr08_10869434_11540118	GO:0006355,GO:0005634	AT4G14550.1	indole-3-acetic acid inducible 14
Potri.008G160900.v3.1	PC3:PC4_y1_y2	Trait ~ P. deltoides	Chr08_10869434_11540118	GO:0004571,GO:0005509,GO:0016020	AT5G43710.1	Glycosyl hydrolase family 47 protein
Potri.008G168300.v3.1	PC3:PC4_y1_y2	Trait ~ P. deltoides	Chr08_10869434_11540118	NA	AT5G43310.2	COP1-interacting protein-related
Potri.008G160600.v3.1	PC3:PC4_y1_y2	Trait ~ P. deltoides	Chr08_10869434_11540118	GO:0004672,GO:0005524,GO:0006468	AT2G23770.1	protein kinase family protein _ peptidoglycan-binding LysM domain-containing protein
Potri.008G165500.v3.1	PC3:PC4_y1_y2	Trait ~ P. deltoides	Chr08_10869434_11540118	NA	AT3G23200.1	Uncharacterised protein family (UPF0497)
Potri.008G160000.v3.1	PC3:PC4_y1_y2	Trait ~ P. deltoides	Chr08_10869434_11540118	GO:0016746,GO:0016747,GO:0006633,GO:0016020,GO:0008610	AT2G26640.1	3-ketoacyl-CoA synthase 11
Potri.008G166300.v3.1	PC3:PC4_y1_y2	Trait ~ P. deltoides	Chr08_10869434_11540118	GO:0016787	AT2G39840.1	type one serine_threonine protein phosphatase 4
Potri.008G165200.v3.1	PC3:PC4_y1_y2	Trait ~ P. deltoides	Chr08_10869434_11540118	NA	AT4G14420.1	HR-like lesion-inducing protein-related
Potri.008G161600.v3.1	PC3:PC4_y1_y2	Trait ~ P. deltoides	Chr08_10869434_11540118	GO:0008270,GO:0016491,GO:0055114	AT1G23740.1	Oxidoreductase, zinc-binding dehydrogenase family protein
Potri.008G164800.v3.1	PC3:PC4_y1_y2	Trait ~ P. deltoides	Chr08_10869434_11540118	NA	AT4G14450.1	NA
Potri.008G163800.v3.1	PC3:PC4_y1_y2	Trait ~ P. deltoides	Chr08_10869434_11540118	GO:0004672,GO:0005524,GO:0006468	AT4G14480.1	Protein kinase superfamily protein
Potri.008G161400.v3.1	PC3:PC4_y1_y2	Trait ~ P. deltoides	Chr08_10869434_11540118	GO:0046873,GO:0030001,GO:0055085,GO:0016020	AT5G64560.1	magnesium transporter 9
Potri.008G166800.v3.1	PC3:PC4_y1_y2	Trait ~ P. deltoides	Chr08_10869434_11540118	GO:0016491,GO:0055114,GO:0016616,GO:0016615,GO:0006108	AT5G43330.1	Lactate_malate dehydrogenase family protein
Potri.008G160400.v3.1	PC3:PC4_y1_y2	Trait ~ P. deltoides	Chr08_10869434_11540118	GO:0008236,GO:0006508,GO:0016787,GO:0008152	AT4G14570.1	acylaminoacyl-peptidase-related
Potri.008G161100.v3.1	PC3:PC4_y1_y2	Trait ~ P. deltoides	Chr08_10869434_11540118	GO:0006355,GO:0005634	AT5G43700.1	AUX_IAA transcriptional regulator family protein
Potri.010G161200.v3.1	Width_y1_y2	Trait ~ P. deltoides	Chr10_16530818_16796848	NA	AT2G03440.1	nodulin-related protein 1
Potri.010G160500.v3.1	Width_y1_y2	Trait ~ P. deltoides	Chr10_16530818_16796848	GO:0016787	AT1G13900.1	Purple acid phosphatases superfamily protein
Potri.010G162700.v3.1	Width_y1_y2	Trait ~ P. deltoides	Chr10_16530818_16796848	GO:0005515	AT1G69400.1	Transducin_WD40 repeat-like superfamily protein
Potri.010G163000.v3.1	Width_y1_y2	Trait ~ P. deltoides	Chr10_16530818_16796848	GO:0003700,GO:0043565,GO:0006355	AT1G13960.1	WRKY DNA-binding protein 4
Potri.010G159800.v3.1	Width_y1_y2	Trait ~ P. deltoides	Chr10_16530818_16796848	GO:0016616,GO:0051287,GO:0055114	AT5G15490.1	UDP-glucose 6-dehydrogenase family protein
Potri.010G161400.v3.1	Width_y1_y2	Trait ~ P. deltoides	Chr10_16530818_16796848	NA	AT2G03420.1	NA
Potri.010G160800.v3.1	Width_y1_y2	Trait ~ P. deltoides	Chr10_16530818_16796848	GO:0016798,GO:0016020	AT5G61250.1	glucuronidase 1
Potri.010G161600.v3.1	Width_y1_y2	Trait ~ P. deltoides	Chr10_16530818_16796848	GO:0005515,GO:0003677,GO:0006289,GO:0004518	AT2G03390.1	uvrB_uvrC motif-containing protein
Potri.010G161500.v3.1	Width_y1_y2	Trait ~ P. deltoides	Chr10_16530818_16796848	NA	AT1G69340.1	appr-1-p processing enzyme family protein
Potri.010G162800.v3.1	Width_y1_y2	Trait ~ P. deltoides	Chr10_16530818_16796848	GO:0003723,GO:0003746,GO:0043022,GO:0006452,GO:0045901,GO:0045905,GO:0008612	AT1G13950.1	eukaryotic elongation factor 5A-1
Potri.010G162900.v3.1	Width_y1_y2	Trait ~ P. deltoides	Chr10_16530818_16796848	GO:0008652	AT1G26640.1	Amino acid kinase family protein
Potri.010G160000.v3.1	Width_y1_y2	Trait ~ P. deltoides	Chr10_16530818_16796848	NA	AT1G26520.1	Cobalamin biosynthesis CobW-like protein
Potri.010G162600.v3.1	Width_y1_y2	Trait ~ P. deltoides	Chr10_16530818_16796848	GO:0032955,GO:0051301	AT1G69390.1	homologue of bacterial MinE 1
Potri.010G160100.v3.1	Width_y1_y2	Trait ~ P. deltoides	Chr10_16530818_16796848	GO:0003700,GO:0043565,GO:0006355	AT1G69310.1	WRKY DNA-binding protein 57
Potri.010G162500.v3.1	Width_y1_y2	Trait ~ P. deltoides	Chr10_16530818_16796848	NA	AT1G69380.1	Protein of unknown function (DUF155)
Potri.010G162400.v3.1	Width_y1_y2	Trait ~ P. deltoides	Chr10_16530818_16796848	NA	AT2G03350.1	Protein of unknown function, DUF538
Potri.010G161100.v3.1	Width_y1_y2	Trait ~ P. deltoides	Chr10_16530818_16796848	NA	AT1G69330.1	RING_U-box superfamily protein
Potri.011G032300.v3.1	PC1:PC2_y1_y2; PC1:PC4_y1_y2	Trait ~ P. nigra	Chr11_1_5977471	GO:0010333,GO:0016829,GO:0008152,GO:0000287	AT1G61680.1	terpene synthase 14
Potri.011G010500.v3.1	PC1:PC2_y1_y2; PC1:PC4_y1_y2	Trait ~ P. nigra	Chr11_1_5977471	GO:0004672,GO:0005524,GO:0006468,GO:0005515	AT4G22130.1	STRUBBELIG-receptor family 8
Potri.011G060800.v3.1	PC1:PC2_y1_y2; PC1:PC4_y1_y2	Trait ~ P. nigra	Chr11_1_5977471	NA	AT5G46020.1	NA
Potri.011G033400.v3.1	PC1:PC2_y1_y2; PC1:PC4_y1_y2	Trait ~ P. nigra	Chr11_1_5977471	GO:0004672,GO:0005524,GO:0006468,GO:0048544,GO:0005529,GO:0004674	AT4G21380.1	receptor kinase 3
Potri.011G004500.v3.1	PC1:PC2_y1_y2; PC1:PC4_y1_y2	Trait ~ P. nigra	Chr11_1_5977471	NA	AT1G62050.1	Ankyrin repeat family protein
Potri.011G044200.v3.1	PC1:PC2_y1_y2; PC1:PC4_y1_y2	Trait ~ P. nigra	Chr11_1_5977471	NA	AT4G21570.1	Protein of unknown function (DUF300)
Potri.011G027700.v3.1	PC1:PC2_y1_y2; PC1:PC4_y1_y2	Trait ~ P. nigra	Chr11_1_5977471	GO:0004672,GO:0005524,GO:0006468	AT4G23310.1	cysteine-rich RLK (RECEPTOR-like protein kinase) 23
Potri.011G062000.v3.1	PC1:PC2_y1_y2; PC1:PC4_y1_y2	Trait ~ P. nigra	Chr11_1_5977471	GO:0016788,GO:0006629	AT5G45960.1	GDSL-like Lipase_Acylhydrolase superfamily protein
Potri.011G003200.v3.1	PC1:PC2_y1_y2; PC1:PC4_y1_y2	Trait ~ P. nigra	Chr11_1_5977471	NA	AT1G50660.1	NA
Potri.011G007100.v3.1	PC1:PC2_y1_y2; PC1:PC4_y1_y2	Trait ~ P. nigra	Chr11_1_5977471	GO:0016021	AT4G04470.1	Peroxisomal membrane 22 kDa (Mpv17_PMP22) family protein
Potri.011G064700.v3.1	PC1:PC2_y1_y2; PC1:PC4_y1_y2	Trait ~ P. nigra	Chr11_1_5977471	NA	AT1G29050.1	TRICHOME BIREFRINGENCE-LIKE 38
Potri.011G058400.v3.1	PC1:PC2_y1_y2; PC1:PC4_y1_y2	Trait ~ P. nigra	Chr11_1_5977471	GO:0003677,GO:0006355	AT4G28500.1	NAC domain containing protein 73
Potri.011G041800.v3.1	PC1:PC2_y1_y2; PC1:PC4_y1_y2	Trait ~ P. nigra	Chr11_1_5977471	NA	AT4G21445.1	NA
Potri.011G052400.v3.1	PC1:PC2_y1_y2; PC1:PC4_y1_y2	Trait ~ P. nigra	Chr11_1_5977471	GO:0003843,GO:0006075,GO:0000148,GO:0016020	AT4G04970.1	glucan synthase-like 1
Potri.011G059800.v3.1	PC1:PC2_y1_y2; PC1:PC4_y1_y2	Trait ~ P. nigra	Chr11_1_5977471	NA	AT1G28510.1	Optic atrophy 3 protein (OPA3)
Potri.011G005900.v3.1	PC1:PC2_y1_y2; PC1:PC4_y1_y2	Trait ~ P. nigra	Chr11_1_5977471	GO:0005515,GO:0043531,GO:0006915,GO:0005524	AT3G14460.1	LRR and NB-ARC domains-containing disease resistance protein
Potri.011G053600.v3.1	PC1:PC2_y1_y2; PC1:PC4_y1_y2	Trait ~ P. nigra	Chr11_1_5977471	NA	AT2G33790.1	arabinogalactan protein 30
Potri.011G050900.v3.1	PC1:PC2_y1_y2; PC1:PC4_y1_y2	Trait ~ P. nigra	Chr11_1_5977471	GO:0016021	AT2G20740.1	Tetraspanin family protein
Potri.011G016966.v3.1	PC1:PC2_y1_y2; PC1:PC4_y1_y2	Trait ~ P. nigra	Chr11_1_5977471	NA	NA	NA
Potri.011G004200.v3.1	PC1:PC2_y1_y2; PC1:PC4_y1_y2	Trait ~ P. nigra	Chr11_1_5977471	GO:0008378,GO:0006486,GO:0016020	AT1G05170.2	Galactosyltransferase family protein
Potri.011G043300.v3.1	PC1:PC2_y1_y2; PC1:PC4_y1_y2	Trait ~ P. nigra	Chr11_1_5977471	NA	AT5G57580.1	Calmodulin-binding protein
Potri.011G062200.v3.1	PC1:PC2_y1_y2; PC1:PC4_y1_y2	Trait ~ P. nigra	Chr11_1_5977471	GO:0016788,GO:0019478,GO:0005737	AT4G18460.1	D-Tyr-tRNA(Tyr) deacylase family protein
Potri.011G044300.v3.1	PC1:PC2_y1_y2; PC1:PC4_y1_y2	Trait ~ P. nigra	Chr11_1_5977471	GO:0004553,GO:0005975,GO:0005529,GO:0004565,GO:0009341	AT2G28470.1	beta-galactosidase 8
Potri.011G045900.v3.1	PC1:PC2_y1_y2; PC1:PC4_y1_y2	Trait ~ P. nigra	Chr11_1_5977471	NA	AT1G11120.2	NA
Potri.011G058300.v3.1	PC1:PC2_y1_y2; PC1:PC4_y1_y2	Trait ~ P. nigra	Chr11_1_5977471	GO:0004672,GO:0005524,GO:0006468	AT5G46080.1	Protein kinase superfamily protein
Potri.011G054200.v3.1	PC1:PC2_y1_y2; PC1:PC4_y1_y2	Trait ~ P. nigra	Chr11_1_5977471	NA	AT4G21020.1	Late embryogenesis abundant protein (LEA) family protein
Potri.011G029400.v3.1	PC1:PC2_y1_y2; PC1:PC4_y1_y2	Trait ~ P. nigra	Chr11_1_5977471	NA	AT4G38830.1	cysteine-rich RLK (RECEPTOR-like protein kinase) 26
Potri.011G033100.v3.1	PC1:PC2_y1_y2; PC1:PC4_y1_y2	Trait ~ P. nigra	Chr11_1_5977471	GO:0010181,GO:0016491,GO:0009055,GO:0050662	AT4G27270.1	Quinone reductase family protein
Potri.011G031600.v3.1	PC1:PC2_y1_y2; PC1:PC4_y1_y2	Trait ~ P. nigra	Chr11_1_5977471	GO:0019295	AT4G21320.1	Aldolase-type TIM barrel family protein
Potri.011G063100.v3.1	PC1:PC2_y1_y2; PC1:PC4_y1_y2	Trait ~ P. nigra	Chr11_1_5977471	NA	AT2G42360.1	RING_U-box superfamily protein
Potri.011G023100.v3.1	PC1:PC2_y1_y2; PC1:PC4_y1_y2	Trait ~ P. nigra	Chr11_1_5977471	NA	AT4G22310.1	Uncharacterised protein family (UPF0041)
Potri.011G043500.v3.1	PC1:PC2_y1_y2; PC1:PC4_y1_y2	Trait ~ P. nigra	Chr11_1_5977471	GO:0004143,GO:0007205	AT4G21540.1	sphingosine kinase 1
Potri.011G037000.v3.1	PC1:PC2_y1_y2; PC1:PC4_y1_y2	Trait ~ P. nigra	Chr11_1_5977471	GO:0004672,GO:0005524,GO:0006468,GO:0048544,GO:0005529	AT4G27290.1	S-locus lectin protein kinase family protein
Potri.011G022300.v3.1	PC1:PC2_y1_y2; PC1:PC4_y1_y2	Trait ~ P. nigra	Chr11_1_5977471	GO:0003924,GO:0005525	AT4G05520.2	EPS15 homology domain 2
Potri.011G021800.v3.1	PC1:PC2_y1_y2; PC1:PC4_y1_y2	Trait ~ P. nigra	Chr11_1_5977471	GO:0007585,GO:0055114,GO:0005740	AT4G22260.1	Alternative oxidase family protein
Potri.011G061500.v3.1	PC1:PC2_y1_y2; PC1:PC4_y1_y2	Trait ~ P. nigra	Chr11_1_5977471	GO:0005525,GO:0007264,GO:0005622	AT5G45970.1	RAC-like 2
Potri.011G004100.v3.1	PC1:PC2_y1_y2; PC1:PC4_y1_y2	Trait ~ P. nigra	Chr11_1_5977471	NA	AT4G04630.1	Protein of unknown function, DUF584
Potri.011G024900.v3.1	PC1:PC2_y1_y2; PC1:PC4_y1_y2	Trait ~ P. nigra	Chr11_1_5977471	GO:0003824,GO:0030170,GO:0008152	AT5G28237.1	Pyridoxal-5-phosphate-dependent enzyme family protein
Potri.011G133900.v3.1	Indent_depth_y1_y2; Perimeter2:area2_y1_y2	Combined model	Chr11_15450161_15924627	NA	AT3G20600.1	Late embryogenesis abundant (LEA) hydroxyproline-rich glycoprotein family
Potri.011G130400.v3.1	Indent_depth_y1_y2; Perimeter2:area2_y1_y2	Combined model	Chr11_15450161_15924627	NA	AT5G54585.1	NA
Potri.011G131200.v3.1	Indent_depth_y1_y2; Perimeter2:area2_y1_y2	Combined model	Chr11_15450161_15924627	GO:0004672,GO:0005524,GO:0006468	AT5G54590.2	Protein kinase superfamily protein
Potri.011G130000.v3.1	Indent_depth_y1_y2; Perimeter2:area2_y1_y2	Combined model	Chr11_15450161_15924627	NA	AT5G54540.1	Uncharacterised conserved protein (UCP012943)
Potri.011G134900.v3.1	Indent_depth_y1_y2; Perimeter2:area2_y1_y2	Combined model	Chr11_15450161_15924627	GO:0009055,GO:0016491,GO:0055114	AT5G54770.1	thiazole biosynthetic enzyme, chloroplast (ARA6) (THI1) (THI4)
Potri.011G135300.v3.1	Indent_depth_y1_y2; Perimeter2:area2_y1_y2	Combined model	Chr11_15450161_15924627	GO:0005097,GO:0032313,GO:0005622	AT4G27100.1	Ypt_Rab-GAP domain of gyp1p superfamily protein
Potri.011G131500.v3.1	Indent_depth_y1_y2; Perimeter2:area2_y1_y2	Combined model	Chr11_15450161_15924627	NA	AT4G38070.1	basic helix-loop-helix (bHLH) DNA-binding superfamily protein
Potri.011G130100.v3.1	Indent_depth_y1_y2; Perimeter2:area2_y1_y2	Combined model	Chr11_15450161_15924627	GO:0006370,GO:0008168,GO:0008152	AT3G20650.1	mRNA capping enzyme family protein
Potri.011G134000.v3.1	Indent_depth_y1_y2; Perimeter2:area2_y1_y2	Combined model	Chr11_15450161_15924627	GO:0016491,GO:0016706,GO:0055114	AT4G21200.1	gibberellin 2-oxidase 8

## Sheet: Caption
Column	Description
Potri	Gene ID
Traits	Trait associated with the QTLs
Model	QTL model used for identifying the QTL
QTL	The QTL locus where differential expressed gene located
GO.term	GO term of differential expressed gene
AT.homolog	Gene homolog in Arabidopsis
AT.description	Arabidopsis homolog description
